# Supplementary material for: Estimation of Serial Interval and Reproduction Number to Quantify the Transmissibility of SARS-CoV-2 Omicron Variant in South Korea
Source: Viruses. 2022 Mar 4;14(3):533. doi: 10.3390/v14030533 (PMC8948735; doi:10.3390/v14030533)
Supplement: Supplementary file 1 [file viruses-14-00533-s001.zip]

Archive with 1 entries (1 files):
- viruses-1599182-supplementary.pdf
